# Supplementary material for: Lipoproteins Are Responsible for the Pro-Inflammatory Property of Staphylococcus aureus Extracellular Vesicles
Source: Int J Mol Sci. 2021 Jul 1;22(13):7099. doi: 10.3390/ijms22137099 (PMC8268867; doi:10.3390/ijms22137099)
Supplement: Supplementary file 1 [file ijms-22-07099-s001.zip]

Archive with 1 entries (1 files):
- ijms-1276125-supplementary.pdf
